# Supplementary material for: Elucidation of the molecular mechanism of the breakage-fusion-bridge (BFB) cycle using a CRISPR-dCas9 cellular model
Source: Nucleic Acids Res. 2024 Aug 28;52(19):11689–703. doi: 10.1093/nar/gkae747 (PMC11514482; doi:10.1093/nar/gkae747)
Supplement: gkae747_Supplemental_Files [file gkae747_supplemental_files.zip]

Archive with 6 entries (6 files):
- Extended movie 1_View 4.mov
- Extended movie 2_View 15.mov
- Supplemental files_A.pdf
- Supplemental Table 1_raw OM data.xlsx
- Supplemental Table 2_processed OM data.xlsx
- Supplemental Table 3_ITCB via STORM.xlsx
