# Supplementary material for: Elucidation of the molecular mechanism of the breakage-fusion-bridge (BFB) cycle using a CRISPR-dCas9 cellular model
Source: Nucleic Acids Res. 2024 Aug 28;52(19):11689–703. doi: 10.1093/nar/gkae747 (PMC11514482; doi:10.1093/nar/gkae747)
Supplement: gkae747_Supplemental_Files [file gkae747_supplemental_files.zip › Supplemental Table 1_raw OM data.xlsx]

## Sheet: sgTelo Overall
1p	1q	2p	2q	3p	3q	4p	5p	5q	6p	6q	7p	7q	8p	8q	9p	10q	11p	11q	12q	13q	14q	15q	16p	16q	17p	18p	19p	19q	20p	20q	21q	22q	XpYp	XqYq
12.09	10.065	10.815	7.5	10.815	10.815	13.41	9.6	10.815	0	10.815	12.09	12.09	16.23	11.43	10.815	12.09	12.09	10.815	14.775	15.66	20.13	10.815	11.43	10.815	13.41	10.815	8.745	10.92	9.6	10.815	0	7.5	0	0
10.065	10.815	10.815	10.815	6.36	10.065	12.9	10.065	14.775	0	12.09	10.815	12.09	0	12.09	0	10.815	10.605	9.6	13.41	18.795	10.065	10.815	10.065	0	12.09	0	10.065	0	12.09	11.43	7.5	10.815	0	7.5
8.745	8.745	0	10.815	8.49	10.815	10.815	10.815	5.415	0	13.41	11.43	14.235	0	0	11.43	13.83	7.5	10.065	7.5	12.09	12.09	7.5	6.36	9.6	12.09	0	12.81	10.815	12.81	10.815	13.41	7.5	10.065	0
12.9	8.745	8.745	10.065	6.36	7.5	10.815	0	7.5	10.065	12.09	8.745	12.09	15.45	7.5	7.5	10.815	12.9	11.43	12.9	12.81	13.41	0	10.815	15.45	10.815	17.1	0	11.43	14.235	13.41	10.815	12.81	0	0
10.815	7.5	10.815	5.415	22.95	6.705	13.41	0	11.43	20.895	21.84	11.43	5.415	23.475	10.815	0	11.43	9.6	10.815	14.235	10.065	10.815	8.745	10.815	15	12.9	12.81	12.09	10.065	12.09	12.81	8.745	7.5	12.09	6.705
12.9	13.41	7.5	12.09	6.36	8.745	12.09	0	10.815	10.815	10.815	12.09	14.775	10.815	8.745	0	10.815	12.9	19.5	11.43	12.81	10.065	8.745	8.745	10.815	0	8.745	12.09	13.41	0	10.815	8.745	10.815	8.745	10.815
12.09	7.5	10.065	12.09	6.36	14.775	10.815	10.815	7.5	12.81	18.12	8.745	13.41	0	8.745	0	10.815	13.41	8.745	10.065	11.43	12.9	7.5	10.815	17.55	9.6	0	0	12.81	11.43	10.815	20.895	10.065	10.065	8.745
0	10.815	12.09	10.065	6.36	10.92	12.81	10.815	10.815	0	12.09	12.09	0	10.815	14.775	8.745	10.815	12.09	18.555	10.815	12.09	8.745	10.815	15	14.235	12.09	14.775	10.065	12.09	12.09	10.815	0	12.09	15.66	0
10.815	10.815	6.705	7.5	12.81	10.065	7.5	11.43	0	13.83	12.81	10.815	12.09	11.715	10.815	5.415	12.09	12.09	13.41	10.065	7.5	10.815	12.09	11.43	12.09	10.065	0	0	10.065	21.84	15.66	0	10.815	0	10.815
13.41	10.815	6.705	12.09	7.5	12.09	14.235	12.09	16.23	12.09	8.745	12.09	10.815	9.6	10.065	0	12.09	10.815	12.09	10.815	8.745	13.41	10.815	14.775	12.09	0	7.5	7.5	13.41	8.745	14.775	10.815	11.43	0	15.3
10.815	0	12.09	13.41	8.745	8.745	14.145	14.775	7.5	16.77	12.09	12.09	10.815	14.775	7.5	0	10.815	10.815	12.9	11.43	8.745	8.745	12.09	12.09	10.815	12.09	10.815	10.065	12.09	10.065	0	0	14.775	9.6	8.745
12.09	10.065	10.065	14.145	22.95	12.09	12.09	10.815	0	12.09	10.815	22.89	8.745	14.145	12.9	10.815	11.43	10.815	7.5	0	10.815	10.815	10.815	12.09	10.815	0	10.815	14.235	12.09	14.235	5.415	10.815	13.41	0	6.36
12.09	7.5	16.155	10.065	12.09	6.705	8.745	7.5	8.49	6.705	13.41		0		10.065	10.065	12.81	12.09	10.815	10.815	7.5	0	12.81	12.09	10.815	17.55	11.43	10.815	10.815	12.09	12.09	12.9	0	0	0
12.09	18.555	10.815	5.415	6.36	0	10.815	10.92	11.43	17.1	10.815		10.815		12.9	10.815	10.815	0	10.815	13.41	12.81	12.09	12.09	13.41	12.09	12.09	10.815	12.81	10.815	11.43	16.155	10.815	12.81		12.9
0	8.745	0	0	11.715	0	8.745	12.09	8.745	5.415	10.815		8.49		10.815	8.49	12.81	12.09	8.745	11.43	10.815	16.23	12.09	10.815	11.43	10.815	10.815	10.815	8.745	10.815	8.745	12.09	10.605		10.065
10.065	12.09	8.745		8.745	6.705	10.815	12.09	12.09	12.09	10.065		12.09		13.83	10.815	12.09	13.41	6.705	11.43	12.9	10.815	10.815	10.065	12.81	12.09	8.745	10.815	10.605	10.815	11.43	8.745	10.815
13.41	0	13.41		12.81	12.09	7.5	10.815	14.235	7.5	13.41		12.09		0		10.815	12.09	10.065	9.6	8.49	11.43	10.815	12.81	12.09	14.775	9.48	10.815	10.065	10.065	12.09	6.36	10.815
13.41	10.815	8.745		12.09	11.43	12.81	0	0	10.065	7.5		9.6		11.43		10.815	10.065	0	10.815	6.705	12.09	11.43	10.065	9.6	12.81	12.09	12.09	12.9	10.065	10.815	11.715	12.09
12.81	12.09	17.55		12.09	0	8.745	0	10.815	12.81	18.975		12.09		0		13.41	12.81	9.6	10.815	10.815	12.09	17.1	13.41	10.815	12.81	10.815	11.43	10.815	10.815	8.745	12.09	10.065
10.815	13.41	8.745		10.815	18.555	22.95	0	10.815	10.815	10.815		9.6		0		8.745	10.815	12.09	10.065	0	12.09	12.09	10.815	12.9	12.09	0	10.815	10.815	18.12	12.09	11.715	11.43
13.41		9.6		16.155	12.81	10.065	8.745	12.09	10.815	12.09		10.815		12.09		11.715	13.41	10.065	10.815	11.43	22.305	12.9	9.6	12.81	13.41	10.065	12.09		10.815	12.09	7.5	12.09
13.41		10.815		12.81	0	6.36		10.065		12.09		12.09		10.815		8.745	10.605	10.815	12.09	0	21.84	12.09	8.085	10.815	14.145	8.745	12.9		10.815	12.09	0	8.745
15.66		12.09		6.36	0	8.745		8.49		0		10.815		10.815		11.43	15.66	14.235	14.145	15.45	12.09	6.705	12.81	13.41	10.815	10.815	10.815		10.815	10.815	0	10.815
12.09		8.49		6.705	0	17.55		10.815		10.815		12.81		10.815		10.815	10.065	8.745	26.19	5.415	12.9	12.09	12.09	11.43	12.09	12.09	23.715		10.815	10.815	0	10.815
20.835		0		10.815	0	10.815		0		12.09		17.1		10.065		0	17.1	7.5	13.41	10.065	0	12.09	13.41	12.81	10.815	12.09	11.43		10.815	12.09	0	10.815
10.065		12.09		0	0	10.815		8.745		10.815		12.09		10.815		12.09	12.09	0	12.81	5.415	9.6		11.43	10.065	12.09	13.41	12.09		12.81	10.065	10.815	11.43
10.815				0	0	13.41		12.09		14.235		14.145		12.09		10.065		0	13.41	7.5	10.815		11.43	10.815	10.065	16.155	12.09		12.09	12.9	0	8.745
13.41				11.715	0	13.41		10.815		12.09		12.09		10.065					12.09		9.6		13.41	18.12	0	10.815	10.815		10.815	12.81	10.815	0
8.745				10.815	0	7.5		9.6				10.815		7.5					7.5		13.41		12.09	12.81	14.235	12.09	8.745		13.41	10.815	10.065	12.09
12.09				11.715	0	0		13.83						0					10.815				12.09	12.81		11.43	10.815		17.1	10.815	6.705	9.6
20.4					0	0		10.815						4.5					10.815				10.065	0		10.815	7.5		0	10.815	0	14.145
10.065					0	0		10.815						4.5					10.065				10.815	12.09		12.09	10.815		12.09	12.09	0	11.43
10.815					0	12.09		11.43						3					6.36				15.45	12.09		10.815	0		10.815		10.815	13.41
11.715					0	12.09								4.5									10.815	11.43		7.5	8.745		13.41		10.065	12.09
10.815					0	12.81								4.5									11.43	14.775		10.815	10.815		13.41		10.815
14.775					8.745	12.09								4.5									8.745	11.43		12.09	7.5		12.09		8.745
10.815					0									3									12.09	10.815		10.065	13.41		10.815		10.815
10.815					0									0									12.09	9.6		10.815	10.815		10.815		10.065
12.81					6.36									3									13.41	9.6		0	10.815				0
12.09					0									4.5									12.9	12.09		14.775	12.9
10.815					0									4.5									10.815	11.43		12.09	10.815
					0									1.5									8.745	12.9			16.155
														4.5									12.09	12.09			12.09
														3									12.81	10.815			12.81
														4.5									12.09	19.56			10.815
														4.5									0	12.09			5.415
														12									9.6	10.815			14.235
														4.5									0	0			11.43
																							11.43	12.09			15.45
																							18.12	11.43			14.235
																							0	8.745			13.41
																							6.36				12.09
																							17.1				10.815
																							13.41				12.81
																											8.745
																											8.745
																											8.745
																											10.815
																											10.815
																											12.09
																											14.235
																											10.065
																											9.6
																											9.6
																											9.6
																											11.43
																											12.81
																											8.49
																											7.5
																											12.09
																											12.81

## Sheet: sgNS Overall
1p	1q	2p	2q	3p	3q	4p	5p	5q	6p	6q	7p	7q	8p	8q	9p	10q	11p	11q	12q	13q	14q	15q	16p	16q	17p	18p	19p	19q	20p	20q	21q	22q	XpYp	XqYq
12.09	10.815	18.975	8.745	12.09	12.09	7.5	10.065	10.815	0	25.14	12.09	12.09	14.775	9.6	11.43	12.09	13.41	10.065	18.975	5.415	7.5	10.605	12.81	17.1	4.5	12.9	12.9	13.41	12.09	12.09	12.9	14.145	10.815	0
12.09	21.84	12.9	18.555	20.01	12.09	12.09	10.815	7.5	0	10.815	14.775	9.6	12.09	10.815	0	8.745	10.815	10.815	16.23	10.065	10.815	12.9	10.815	12.09	1.5	12.9	12.09	5.415	12.09	13.83	14.775	8.745	10.815	10.815
20.895	9.6	8.745	10.815	21.48	10.815	10.815	0	11.43	6.705	11.43	11.43	7.5	16.77	10.815	0	12.09	13.41	0	16.155	8.745	7.5	10.815	12.09	13.41	4.5	12.09	12.09	10.815	10.815	16.23	11.43	14.235	12.09	0
12.09	17.1	12.09	14.235	7.5	0	12.09	12.09	10.815	8.745	0	9.6	14.235	12.09	8.745	0	13.41	10.815	12.09	31.815	10.815	10.815	10.815	11.43	13.41	4.5	26.19	0	0	12.09	13.83	14.775	12.81	10.065	7.5
0	14.145	11.43	8.745	13.41	10.815	10.815	10.065	6.36	12.09	10.815	14.235	12.9	0	9.6	0	10.815	12.09	16.77	10.815	18.975	10.815	13.41	11.43	12.09	4.5	25.89	10.815	12.81	10.815	13.83	10.815	12.09	12.9	0
12.09	11.43	12.09	8.085	12.09	12.09	10.065	11.43	8.745	12.09	12.09	13.41	12.09	13.41	8.49	0	11.43	12.09	12.81	13.41	4.245	10.815	10.815	12.09	8.745	4.5	12.09	10.815	0	10.815	13.83	11.43	16.23	10.815	0
13.41	7.5	10.815	12.09	12.09	10.815	8.49	18.555	7.5	7.5	12.81	12.09	16.77	8.49	15	7.5	10.065	10.815	12.09	9.6	0	13.41	10.815	12.81	14.775	4.5	12.09	12.81	12.09	20.4	12.735	0	13.41	12.81
10.815	10.815	8.745	5.415	15.66	11.43	12.09	16.77	8.745	12.09	12.9	17.55	10.815	19.56	12.9	8.745	12.81	18.975	10.065	12.09	9.6	13.83	10.065	11.43	12.09	6	12.09	15.66	11.43	10.605	28.185	13.41	6.36
13.41	10.065	8.49	10.815	10.815	12.09	9.6	10.065	8.745	12.09	12.09	9.6	14.775	9.6	10.815	0	12.09	12.09	12.09	12.09	8.745	12.09	5.415	15.45	20.4	4.5	10.815	10.815	10.815	10.815	17.1	10.815	10.815
8.745	0	9.6	10.815	17.1	8.745	8.745	0	12.09	17.49	18.975	10.815	10.815	8.49	10.605	12.09	10.815	13.41	10.815	10.065	16.23	12.81	14.145	12.09	10.815	9	0	6.36	10.815	12.09	18.315	20.835	12.09
10.815	7.5	17.1	8.49	12.09	9.6	8.745		7.5	10.815	13.41	12.09	25.89	12.09	12.9	12.09	11.43	12.09	10.815	13.41	12.09	10.065	10.815	12.09	20.01	4.5	11.43	12.09	8.745	6.705	12.735	10.815	10.815
12.09	6.18		0	8.49	12.09	12.81		11.43	10.065	10.815	12.09	12.09	12.09	10.815	12.81	10.815	12.09	11.43	16.155	10.065	10.815	12.09	12.09	10.065	4.5	13.41	14.775	8.745	8.745	13.83	15	10.815
10.815	6.36		8.745	12.81	10.065	15.66		7.5	10.815	10.815	15.66	12.09	12.09	12.09	0	10.815	9.6	7.5	12.09	16.155	12.09	0	10.815	12.9	4.5	11.43	12.09	12.09	12.09	10.605	13.41	10.815
12.09			12.09	10.815	11.715	19.215		8.49	10.065	0	10.815	18.975	10.065	12.09	0	12.09	12.9	12.09	12.09	10.815	10.605	10.815	10.815	12.09	4.5	12.09	10.065	10.815	12.09	8.49	0	12.09
10.815			10.815	10.815	10.815	9.6		12.09	12.09	10.815	11.715	12.09		10.815	8.745	9.6	12.09	12.09	13.41	16.23	12.9	12.09	7.5	14.775	3	14.235	10.815	10.815	12.09	16.23	10.815	12.81
18.555			7.5	7.5	10.815	12.09		12.09	7.5	5.415		8.745		12.09	8.745	14.235	10.815	0.105	8.085	0	8.49	14.145	12.09	12.09	4.5	14.235	6.705	10.815	13.41	9.6	12.09	9.48
12.09			11.43	8.49	18.975	10.815		8.49	12.09	5.415		12.09		16.77	10.815	10.815	0	18.315	15.45	10.815	5.415	12.09	10.815	14.775	10.815	10.815	0	10.815	12.81	15	10.815	12.09
12.09			12.09	10.815	6.705	9.6		12.09	0	22.845		7.5		0	10.815	10.815	12.09	12.09	13.41	7.5	11.43	12.81	12.09	10.815		12.09	10.815	9.6	17.55	26.835	6.705	10.815
12.9			11.43	8.49	10.815	10.815		10.815		12.09		20.13		10.065	6.36	12.81	10.815	0	11.43	10.815	17.55	0	12.09	15.66		16.155	0	13.41	8.745	12.09	12.09	11.43
10.815			10.065	8.745	11.43	12.09		12.09				21.48		12.09	14.775	10.815	12.09	12.09	13.41	10.815	12.09	10.065	12.09	0		10.815	12.09	11.715	12.09	17.49	10.815	10.065
12.09			15.66	7.5	12.81	11.715		12.09				8.745		10.815	12.09	12.09	11.715	13.41	11.43	8.745	10.815	11.43	10.815	12.09			9.6	7.5	10.065	14.85	0	10.815
13.41			13.41	12.81	10.815	0		10.815				10.815		10.815	10.815	12.81	0	10.815	10.065	10.815	8.745	11.43	11.43	16.155			12.09	12.09	11.43	14.145	0	11.43
10.815			0	6.36	10.815	15.45		8.49				8.745		10.815	7.5	12.09	0	5.415	10.065	10.815	11.715	13.41	10.815	12.09			0	8.745	12.09	10.815	13.41	7.5
			8.745	12.09	10.815	14.145		7.5						12.09	12.09			8.745	23.28	11.43	7.5	13.41	12.09	0			12.81		9.6	12.735	10.065	13.41
			10.065	13.41	7.5	0.045		6.36						10.815	8.49				12.09	10.815	11.715	12.09	12.09	20.01			10.815		12.81	13.41	14.235	8.49
			17.55	13.41	12.09	5.415		10.815						15.66					13.41	12.09	8.49	10.815	12.09	8.745			8.745		10.815	8.49	10.815	12.9
			15.66	8.745	11.43	11.43		6.36						18.975					9.6	8.745	8.745	10.065	12.09	10.815			10.815		7.5	15.945	10.815	14.775
			12.09	10.815	10.065	8.745		7.5						11.43					12.09	6.36	8.745	13.41	12.09	10.815			20.01		14.235	8.49	11.43	10.815
			12.09	7.5	12.09	10.065		12.09						29.55					12.09	7.5	11.715	12.9	16.23	8.49			12.81		12.81	12.735	10.815	10.815
			10.815	6.36	11.43	10.815		12.81						12.81					12.09	10.815	8.745	11.43	13.41	13.41			12.09		11.43	10.605	12.09	10.815
			10.815	8.745	10.815	10.815		8.49						12.09					14.235	0	25.89	10.815	14.775	14.775			13.83		12.81	16.23	12.09	12.9
			12.09	10.815	10.815	12.81		12.09						16.155					14.775	22.89	9.6	16.155	12.09	8.745			9.6			8.49	10.065	12.09
			7.5	12.09	12.09	15.66		11.43						14.145					12.09	15	12.735	6.36	7.5	12.81			10.815			12.09	0	12.81
			13.41	7.5	10.065	10.815		10.815						12.09					13.41	10.815	12.09	10.815	12.09	10.815			12.81			15	12.09	15.45
			14.775	13.41	8.745	8.745		12.81						14.775					10.815	9.6	10.815	11.43	10.815	12.81			12.09			12.9	0	11.43
			10.065	9.6	12.09	11.43		11.43											13.41	12.09		12.09	12.81	10.815			10.815			12.735	10.815	9.6
			0	10.815	13.41	9.6		12.81												12.09		11.43	15	12.09			12.09			16.965	10.815	0
			6.36	0	12.09	12.81		10.065												0		12.9	13.41	14.235			8.745			18.12	10.815	14.775
			8.745		10.815	15.66		10.815												16.77		14.775	12.09	12.09			0			15.945	7.5	12.09
			6.36		12.09			11.43												10.065		10.815	12.09	10.065			10.815			12.9	10.815	11.43
			16.155		0			11.715														12.09	19.215	4.245			12.81			10.815	12.09	12.81
			4.245		12.81			15															14.775	0			11.43				8.085	10.065
			13.41		12.09			14.235															12.09	11.43			12.09				10.815	12.09
			13.41		10.065			16.77															10.065	14.775			12.81				7.5	10.815
			7.5		9.6			12.09															14.775	10.815			12.09				10.815
			12.81		13.41			8.745															13.83	6.705			12.09
			10.815		10.065			10.815																10.815			10.815
			13.41		10.815			12.81																12.09			12.09
			12.09		22.5			13.41																7.5			10.92
			5.415		10.815			12.09																			5.415
			9.6		10.815			8.745
			7.5		12.81			10.815
			8.745		11.43			10.815
			10.815		12.09			7.5
			12.09		0			10.815
			6.705		10.065			11.43
			8.745		12.09			10.815
			11.43		10.815			7.5
			4.245		10.815			12.09
			12.09		12.09
			10.815		10.065
			5.415		13.41
			12.09		8.745
			11.43		13.41
			8.085		10.815
			12.09		18.555
			12.09		12.09
					11.43
					10.815
					8.085
					12.09
					10.815
					14.145
					12.09
					14.775
					12.09
					10.815
					8.745
					0
					10.815
					12.09
					12.09
					11.43
					13.41
					12.09
					9.6
					11.43
					12.09
					12.81
					12.09
					11.43
					12.09
