# Supplementary material for: Elucidation of the molecular mechanism of the breakage-fusion-bridge (BFB) cycle using a CRISPR-dCas9 cellular model
Source: Nucleic Acids Res. 2024 Aug 28;52(19):11689–703. doi: 10.1093/nar/gkae747 (PMC11514482; doi:10.1093/nar/gkae747)
Supplement: gkae747_Supplemental_Files [file gkae747_supplemental_files.zip › Supplemental Table 2_processed OM data.xlsx]

## Sheet: sgTelo
Chr arm	Overall counts	Overall Mean (kb)	Overall STD (kb)	Overall max (kb)	EndTel Counts	EndTel Counts (-TFE)	EndTel loss (TFE) counts (!=0)	EndTel Mean (-TFE) (kb)	EndTel Mean (kb)	EndTel STDev (kb)	EndTel Max (kb)	End Tel ratio	EndTel ratio (-TFE)	TFE ratio	ITS Counts	ITS- counts (!=0)	ITS+ counts	ITS mean length (kb)	ITS+ Mean length (kb)	ITS STDev (kb)	ITS ratio	ITS- ratio	ITS+ ratio
1p	41	11.6557	3.59885	20.835	37	35	2	12.3244	11.6582	2.58828	20.835	0.902439	0.853659	0.0487805	4	0	4	11.6325	11.6325	0.988673	0.097561	0	0.097561
1q	20	9.62475	4.16229	18.555	17	15	2	10.412	9.18706	2.83824	18.555	0.85	0.75	0.1	3	0	3	12.105	12.105	1.29757	0.15	0	0.15
2p	26	9.37154	4.26029	17.55	25	22	3	10.5259	9.2628	2.70421	17.55	0.961538	0.846154	0.115385	1	0	1	12.09	12.09	0	0.0384615	0	0.0384615
2q	15	9.432	3.71252	14.145	14	14	0	10.1057	10.1057	2.74061	14.145	0.933333	0.933333	0	1	1	0	0	0	0	0.0666667	0.0666667	0
3p	30	9.9955	5.04068	22.95	27	25	2	10.6248	9.83778	4.65717	22.95	0.9	0.833333	0.0666667	3	0	3	11.415	11.415	0.519615	0.1	0	0.1
3q	42	4.92214	5.62021	18.555	17	15	2	9.922	8.75471	2.38998	14.775	0.404762	0.357143	0.047619	25	20	5	2.316	11.58	4.62254	0.595238	0.47619	0.119048
4p	36	10.6642	4.43153	22.95	32	29	3	11.5459	10.4634	3.34303	22.95	0.888889	0.805556	0.0833333	4	0	4	12.27	12.27	0.36	0.111111	0	0.111111
5p	21	7.78	5.22786	14.775	16	13	3	11.0631	8.98875	1.66272	14.775	0.761905	0.619048	0.142857	5	3	2	3.912	9.78	1.46371	0.238095	0.142857	0.0952381
5q	33	9.36409	4.15984	16.23	29	25	4	10.485	9.03879	2.44232	16.23	0.878788	0.757576	0.121212	4	0	4	11.7225	11.7225	1.4346	0.121212	0	0.121212
6p	21	9.65143	5.89953	20.895	19	15	4	12.07	9.52895	4.0799	20.895	0.904762	0.714286	0.190476	2	0	2	10.815	10.815	0	0.0952381	0	0.0952381
6q	28	11.9914	3.77336	21.84	23	22	1	12.5325	11.9876	3.28326	21.84	0.821429	0.785714	0.0357143	5	0	5	12.009	12.009	1.39817	0.178571	0	0.178571
7p	12	12.11	3.60726	22.89	11	11	0	11.13	11.13	1.27918	12.09	0.916667	0.916667	0	1	0	1	22.89	22.89	0	0.0833333	0	0.0833333
7q	29	10.8316	3.68715	17.1	23	21	2	11.1936	10.2202	2.07256	14.775	0.793103	0.724138	0.0689655	6	0	6	13.175	13.175	2.20924	0.206897	0	0.206897
8p	12	10.585	7.32614	23.475	11	8	3	14.1094	10.2614	4.50754	23.475	0.916667	0.666667	0.25	1	0	1	14.145	14.145	0	0.0833333	0	0.0833333
8q	48	7.17687	4.42548	14.775	29	25	4	10.7796	9.29276	1.85804	14.775	0.604167	0.520833	0.0833333	19	2	17	3.94737	4.41176	2.15229	0.395833	0.0416667	0.354167
9p	16	5.93156	4.97325	11.43	10	5	5	8.781	4.3905	2.45594	11.43	0.625	0.3125	0.3125	6	1	5	8.5	10.2	1.00958	0.375	0.0625	0.3125
10q	27	10.9267	2.47772	13.83	24	24	0	11.3694	11.3694	1.20552	13.83	0.888889	0.888889	0	3	1	2	7.385	11.0775	1.43189	0.111111	0.037037	0.0740741
11p	26	11.4588	3.01394	17.1	23	22	1	11.758	11.2467	1.6855	15.66	0.884615	0.846154	0.0384615	3	0	3	13.085	13.085	3.62151	0.115385	0	0.115385
11q	27	9.83778	4.57089	19.5	19	18	1	11.2317	10.6405	3.30619	19.5	0.703704	0.666667	0.037037	8	2	6	7.93125	10.575	2.40054	0.296296	0.0740741	0.222222
12q	33	11.4041	3.81588	26.19	26	25	1	12.2112	11.7415	3.36615	26.19	0.787879	0.757576	0.030303	7	0	7	10.1507	10.1507	2.47216	0.212121	0	0.212121
13q	27	9.88389	4.2187	18.795	22	20	2	11.151	10.1373	2.88918	18.795	0.814815	0.740741	0.0740741	5	0	5	8.769	8.769	4.19596	0.185185	0	0.185185
14q	29	11.7724	4.73846	22.305	25	23	2	12.9554	11.919	3.73118	22.305	0.862069	0.793103	0.0689655	4	0	4	10.8562	10.8562	1.79626	0.137931	0	0.137931
15q	25	10.6344	3.06051	17.1	23	22	1	10.9855	10.5078	2.23353	17.1	0.92	0.88	0.04	2	0	2	12.09	12.09	0	0.08	0	0.08
16p	54	11.0136	3.46608	18.12	47	46	1	11.4851	11.2407	1.81037	15.45	0.87037	0.851852	0.0185185	7	2	5	9.48857	13.284	4.72609	0.12963	0.037037	0.0925926
16q	51	11.4432	3.56916	19.56	44	42	2	12.1161	11.5653	1.91715	18.12	0.862745	0.823529	0.0392157	7	1	6	10.6757	12.455	3.69464	0.137255	0.0196078	0.117647
17p	29	10.6153	4.60409	17.55	28	24	4	12.2338	10.4861	1.70459	17.55	0.965517	0.827586	0.137931	1	0	1	14.235	14.235	0	0.0344828	0	0.0344828
18p	41	9.68634	4.49869	17.1	37	32	5	11.2331	9.71514	2.10275	17.1	0.902439	0.780488	0.121951	4	1	3	9.42	12.56	2.0214	0.097561	0.0243902	0.0731707
19p	71	10.6711	3.59425	23.715	58	54	4	11.4169	10.6296	2.65529	23.715	0.816901	0.760563	0.056338	13	0	13	10.8565	10.8565	1.92894	0.183099	0	0.183099
19q	20	10.7385	2.80906	13.41	4	3	1	11.055	8.29125	0.328976	11.43	0.2	0.15	0.05	16	0	16	11.3503	11.3503	1.36879	0.8	0	0.8
20p	38	11.505	3.68118	21.84	30	29	1	12.1981	11.7915	2.76043	21.84	0.789474	0.763158	0.0263158	8	1	7	10.4306	11.9207	1.16627	0.210526	0.0263158	0.184211
20q	32	11.1858	2.83814	16.155	31	30	1	11.5285	11.1566	2.03625	16.155	0.96875	0.9375	0.03125	1	0	1	12.09	12.09	0	0.03125	0	0.03125
21q	39	7.31769	5.43299	20.895	25	17	8	10.9218	7.4268	3.27915	20.895	0.641026	0.435897	0.205128	14	4	10	7.12286	9.972	1.32321	0.358974	0.102564	0.25641
22q	34	10.4228	3.16573	14.775	30	28	2	10.8321	10.11	1.7447	14.775	0.882353	0.823529	0.0588235	4	0	4	12.7688	12.7688	1.23264	0.117647	0	0.117647
XpYp	13	5.09423	5.95316	15.66	11	6	5	11.0375	6.02045	2.51749	15.66	0.846154	0.461538	0.384615	2	2	0	0	0	0	0.153846	0.153846	0
XqYq	15	6.53	5.2829	15.3	11	7	4	9.80357	6.23864	2.86954	15.3	0.733333	0.466667	0.266667	4	1	3	7.33125	9.775	3.27963	0.266667	0.0666667	0.2
Total	1061				858		86									42	161
Average:	30.3143	9.80656	4.24851	18.51	24.5143	22.0571	2.45714	11.2894	9.89552	2.5442	17.8119	0.811557	0.715773	0.0957839	5.8	1.2	4.6	9.97089	11.0889	1.54617	0.188443	0.0380406	0.150403
Min:	12	4.92214	2.47772	11.43	4	3	0	8.781	4.3905	0.328976	11.43	0.2	0.15	0	1	0	0	0	0	0	0.03125	0	0
Max:	71	12.11	7.32614	26.19	58	54	8	14.1094	11.9876	4.65717	26.19	0.96875	0.9375	0.384615	25	20	17	22.89	22.89	4.72609	0.8	0.47619	0.8

## Sheet: sgNS
Chr arm	Overall counts	Overall Mean (kb)	Overall STD (kb)	Overall max (kb)	EndTel Counts	EndTel Counts (-TFE)	EndTel loss (TFE) counts (!=0)	EndTel Mean (-TFE) (kb)	EndTel Mean (kb)	EndTel STDev (kb)	EndTel Max (kb)	End Tel ratio	EndTel ratio (-TFE)	TFE ratio	ITS Counts	ITS- counts (!=0)	ITS+ counts	ITS mean length (kb)	ITS+ Mean length (kb)	ITS STDev (kb)	ITS ratio	ITS- ratio	ITS+ ratio
1p	23	11.9576	3.64265	20.895	23	22	1	12.5011	11.9576	2.60432	20.895	1	0.956522	0.0434783	0	0	0	0	0	0	0	0	0
1q	13	10.2577	5.40673	21.84	6	6	0	14.155	14.155	4.62734	21.84	0.461538	0.461538	0	7	1	6	6.91714	6.91714	1.93189	0.538462	0.0769231	0.461538
2p	11	11.9073	3.41162	18.975	11	11	0	11.9073	11.9073	3.41162	18.975	1	1	0	0	0	0	0	0	0	0	0	0
2q	67	10.1554	3.72613	18.555	65	62	3	10.5844	10.0959	3.10487	18.555	0.970149	0.925373	0.0447761	2	0	2	12.09	12.09	0	0.0298507	0	0.0298507
3p	38	10.8758	3.84823	21.48	37	37	0	11.1697	11.1697	3.44177	21.48	0.973684	0.973684	0	1	1	0	0	0	0	0.0263158	0.0263158	0
3q	92	11.071	3.15692	22.5	92	88	4	11.5742	11.071	2.12907	22.5	1	0.956522	0.0434783	0	0	0	0	0	0	0	0	0
4p	39	10.7669	3.61932	19.215	37	36	1	10.8733	10.5795	3.17728	19.215	0.948718	0.923077	0.025641	2	0	2	14.235	14.235	2.01525	0.0512821	0	0.0512821
5p	10	9.9855	6.01949	18.555	9	8	1	12.4819	11.095	3.31303	18.555	0.9	0.8	0.1	1	1	0	0	0	0	0.1	0.1	0
5q	59	10.5178	2.25198	16.77	59	59	0	10.5178	10.5178	2.25198	16.77	1	1	0	0	0	0	0	0	0	0	0	0
6p	18	9.01333	4.79617	17.49	18	15	3	10.816	9.01333	2.6537	17.49	1	0.833333	0.166667	0	0	0	0	0	0	0	0	0
6q	19	11.5097	6.32414	25.14	17	15	2	12.25	10.8088	4.7653	25.14	0.894737	0.789474	0.105263	2	0	2	17.4675	17.4675	7.60493	0.105263	0	0.105263
7p	15	12.531	2.22678	17.55	15	15	0	12.531	12.531	2.22678	17.55	1	1	0	0	0	0	0	0	0	0	0	0
7q	23	13.0859	4.71456	25.89	23	23	0	13.0859	13.0859	4.71456	25.89	1	1	0	0	0	0	0	0	0	0	0	0
8p	14	11.5436	4.51377	19.56	14	13	1	12.4315	11.5436	3.18014	19.56	1	0.928571	0.0714286	0	0	0	0	0	0	0	0	0
8q	35	12.2897	4.29723	29.55	34	33	1	12.5868	12.2166	3.82314	29.55	0.971429	0.942857	0.0285714	1	0	1	14.775	14.775	0	0.0285714	0	0.0285714
9p	25	7.0362	5.26529	14.775	19	11	8	10.0132	5.79711	2.10306	12.81	0.76	0.44	0.32	6	0	6	10.96	10.96	2.65336	0.24	0	0.24
10q	23	11.5474	1.25892	14.235	21	21	0	11.4614	11.4614	1.28108	14.235	0.913043	0.913043	0	2	0	2	12.45	12.45	0.509117	0.0869565	0	0.0869565
11p	21	11.6293	3.23625	18.975	20	19	1	12.2368	11.625	1.93226	18.975	0.952381	0.904762	0.047619	1	0	1	11.715	11.715	0	0.047619	0	0.047619
11q	24	10.105	4.64513	18.315	22	20	2	11.418	10.38	3.50736	18.315	0.916667	0.833333	0.0833333	2	0	2	7.08	7.08	2.35467	0.0833333	0	0.0833333
12q	36	13.4758	4.22458	31.815	33	33	0	13.5605	13.5605	4.39219	31.815	0.916667	0.916667	0	3	0	3	12.545	12.545	1.49822	0.0833333	0	0.0833333
13q	40	10.1396	4.92235	22.89	39	35	4	11.3006	10.1415	3.78279	22.89	0.975	0.875	0.1	1	0	1	10.065	10.065	0	0.025	0	0.025
14q	35	11.1403	3.42234	25.89	33	33	0	11.1214	11.1214	3.52315	25.89	0.942857	0.942857	0	2	0	2	11.4525	11.4525	0.901561	0.0571429	0	0.0571429
15q	41	11.0923	3.17605	16.155	41	39	2	11.6612	11.0923	1.95201	16.155	1	0.95122	0.0487805	0	0	0	0	0	0	0	0	0
16p	46	12.2935	1.97097	19.215	40	40	0	12.0188	12.0188	1.63457	16.23	0.869565	0.869565	0	6	0	6	14.125	14.125	3.08107	0.130435	0	0.130435
16q	49	11.599	4.33713	20.4	48	45	3	12.4633	11.6844	3.19404	20.4	0.979592	0.918367	0.0612245	1	0	1	7.5	7.5	0	0.0204082	0	0.0204082
17p	17	4.95971	2.0922	10.815	16	16	0	4.59375	4.59375	1.49687	9	0.941176	0.941176	0	1	0	1	10.815	10.815	0	0.0588235	0	0.0588235
18p	20	13.188	5.35987	26.19	20	19	1	13.8821	13.188	4.48923	26.19	1	0.95	0.05	0	0	0	0	0	0	0	0	0
19p	50	10.3551	4.12749	20.01	49	44	5	11.6441	10.4559	2.1627	20.01	0.98	0.88	0.1	1	0	1	5.415	5.415	0	0.02	0	0.02
19q	23	9.71739	3.59427	13.41	15	13	2	10.6777	9.254	2.07823	13.41	0.652174	0.565217	0.0869565	8	0	8	10.5862	10.5862	1.90868	0.347826	0	0.347826
20p	31	11.7595	2.56806	20.4	31	31	0	11.7595	11.7595	2.56806	20.4	1	1	0	0	0	0	0	0	0	0	0	0
20q	41	14.0802	4.07152	28.185	39	39	0	14.1942	14.1942	4.13753	28.185	0.95122	0.95122	0	2	0	2	11.8575	11.8575	1.47432	0.0487805	0	0.0487805
21q	45	10.0383	4.56892	20.835	37	31	6	12.0416	10.0889	2.35345	20.835	0.822222	0.688889	0.133333	8	0	8	9.80438	0	1.80816	0.177778	0	0.177778
22q	44	11.4153	2.6499	16.23	42	41	1	11.692	11.4136	2.04745	16.23	0.954545	0.931818	0.0227273	2	0	2	11.4525	11.4525	0.901561	0.0454545	0	0.0454545
XpYp	7	11.4729	1.11699	12.9	7	7	0	11.4729	11.4729	1.11699	12.9	1	1	0	0	0	0	0	0	0	0	0	0
XqYq	6	3.0525	4.84371	10.815	5	2	3	9.1575	3.663	2.34406	10.815	0.833333	0.333333	0.5	1	1	0	0	0	0	0.166667	0.166667	0
Total	1100					982	55									4	59
Average:	31.4286	10.7876	3.81165	19.8977	29.6286	28.0571	1.57143	11.6525	10.8775	2.90063	19.7044	0.92802	0.865641	0.0623794	1.8	0.114286	1.68571	6.38022	6.1001	0.818366	0.0719801	0.0105687	0.0614113
Min:	6	3.0525	1.11699	10.815	5	2	0	4.59375	3.663	1.11699	9	0.461538	0.333333	0	0	0	0	0	0	0	0	0	0
Max:	92	14.0802	6.32414	31.815	92	88	8	14.1942	14.1942	4.7653	31.815	1	1	0.5	8	1	8	17.4675	17.4675	7.60493	0.538462	0.166667	0.461538

## Sheet: End Tel mean length
End Tel (-TFE) mean length				STDEV	STDEV
		sgNS	sgTelo	sgNS	sgTelo
	1p	12.5011	12.3244	2.60432	2.58828
	1q	14.155	10.412	4.62734	2.83824
	2p	11.9073	10.5259	3.41162	2.70421
	2q	10.5844	10.1057	3.10487	2.74061
	3p	11.1697	10.6248	3.44177	4.65717
	3q	11.5742	9.922	2.12907	2.38998
	4p	10.8733	11.5459	3.17728	3.34303
	5p	12.4819	11.0631	3.31303	1.66272
	5q	10.5178	10.485	2.25198	2.44232
	6p	10.816	12.07	2.6537	4.0799
	6q	12.25	12.5325	4.7653	3.28326
	7p	12.531	11.13	2.22678	1.27918
	7q	13.0859	11.1936	4.71456	2.07256
	8p	12.4315	14.1094	3.18014	4.50754
	8q	12.5868	10.7796	3.82314	1.85804
	9p	10.0132	8.781	2.10306	2.45594
	10q	11.4614	11.3694	1.28108	1.20552
	11p	12.2368	11.758	1.93226	1.6855
	11q	11.418	11.2317	3.50736	3.30619
	12q	13.5605	12.2112	4.39219	3.36615
	13q	11.3006	11.151	3.78279	2.88918
	14q	11.1214	12.9554	3.52315	3.73118
	15q	11.6612	10.9855	1.95201	2.23353
	16p	12.0188	11.4851	1.63457	1.81037
	16q	12.4633	12.1161	3.19404	1.91715
	17p	4.59375	12.2338	1.49687	1.70459
	18p	13.8821	11.2331	4.48923	2.10275
	19p	11.6441	11.4169	2.1627	2.65529
	19q	10.6777	11.055	2.07823	0.328976
	20p	11.7595	12.1981	2.56806	2.76043
	20q	14.1942	11.5285	4.13753	2.03625
	21q	12.0416	10.9218	2.35345	3.27915
	22q	11.692	10.8321	2.04745	1.7447
	XpYp	11.4729	11.0375	1.11699	2.51749
	XqYq	9.1575	9.80357	2.34406	2.86954

## Sheet: Fusion_ITS+
Percentage of Fusions/ITS+
		sgNS	sgTelo
	1p	0	0.097561
	1q	0.461538	0.15
	2p	0	0.0384615
	2q	0.0298507	0
	3p	0	0.1
	3q	0	0.119048
	4p	0.0512821	0.111111
	5p	0	0.0952381
	5q	0	0.121212
	6p	0	0.0952381
	6q	0.105263	0.178571
	7p	0	0.0833333
	7q	0	0.206897
	8p	0	0.0833333
	8q	0.0285714	0.354167
	9p	0.24	0.3125
	10q	0.0869565	0.0740741
	11p	0.047619	0.115385
	11q	0.0833333	0.222222
	12q	0.0833333	0.212121
	13q	0.025	0.185185
	14q	0.0571429	0.137931
	15q	0	0.08
	16p	0.130435	0.0925926
	16q	0.0204082	0.117647
	17p	0.0588235	0.0344828
	18p	0	0.0731707
	19p	0.02	0.183099
	19q	0.347826	0.8
	20p	0	0.184211
	20q	0.0487805	0.03125
	21q	0.177778	0.25641
	22q	0.0454545	0.117647
	XpYp	0	0
	XqYq	0	0.2

## Sheet: Fusion_ITS-
Percentage of Fusions/ITS-
		sgNS	sgTelo
	1p	0	0
	1q	0.0769231	0
	2p	0	0
	2q	0	0.0666667
	3p	0.0263158	0
	3q	0	0.47619
	4p	0	0
	5p	0.1	0.142857
	5q	0	0
	6p	0	0
	6q	0	0
	7p	0	0
	7q	0	0
	8p	0	0
	8q	0	0.0416667
	9p	0	0.0625
	10q	0	0.037037
	11p	0	0
	11q	0	0.0740741
	12q	0	0
	13q	0	0
	14q	0	0
	15q	0	0
	16p	0	0.037037
	16q	0	0.0196078
	17p	0	0
	18p	0	0.0243902
	19p	0	0
	19q	0	0
	20p	0	0.0263158
	20q	0	0
	21q	0	0.102564
	22q	0	0
	XpYp	0	0.153846
	XqYq	0.166667	0.0666667

## Sheet: Telomere free end
Percentage of telomere free ends (TFE)
		sgNS	sgTelo
	1p	0.0434783	0.0487805
	1q	0	0.1
	2p	0	0.115385
	2q	0.0447761	0
	3p	0	0.0666667
	3q	0.0434783	0.047619
	4p	0.025641	0.0833333
	5p	0.1	0.142857
	5q	0	0.121212
	6p	0.166667	0.190476
	6q	0.105263	0.0357143
	7p	0	0
	7q	0	0.0689655
	8p	0.0714286	0.25
	8q	0.0285714	0.0833333
	9p	0.32	0.3125
	10q	0	0
	11p	0.047619	0.0384615
	11q	0.0833333	0.037037
	12q	0	0.030303
	13q	0.1	0.0740741
	14q	0	0.0689655
	15q	0.0487805	0.04
	16p	0	0.0185185
	16q	0.0612245	0.0392157
	17p	0	0.137931
	18p	0.05	0.121951
	19p	0.1	0.056338
	19q	0.0869565	0.05
	20p	0	0.0263158
	20q	0	0.03125
	21q	0.133333	0.205128
	22q	0.0227273	0.0588235
	XpYp	0	0.384615
	XqYq	0.5	0.266667
