# Supplementary material for: Elucidation of the molecular mechanism of the breakage-fusion-bridge (BFB) cycle using a CRISPR-dCas9 cellular model
Source: Nucleic Acids Res. 2024 Aug 28;52(19):11689–703. doi: 10.1093/nar/gkae747 (PMC11514482; doi:10.1093/nar/gkae747)
Supplement: gkae747_Supplemental_Files [file gkae747_supplemental_files.zip › Supplemental Table 3_ITCB via STORM.xlsx]

## Sheet: Sheet1
Supplemental Table 3_Structure features of the intercellular telomeric chromosome bridges (ITCBs) obtained via STORM
Bridge#	Length (μm)	Width (μm)	Number of branches
1	3.8376	0.3471	5
2	2.4453	0.2769	2
3	24.687	0.1521	2
4	12.1329	0.3939	2
5	9.0324	0.2418	3
6	6.5637	0.1989	1
7	1.7433	0.2535	2
8	6.0723	0.3159	3
9	7.3944	0.5304	3
10	5.7681	0.1053	4
11	1.9539	0.3666	2
12	4.5045	0.4056	3
13	1.6614	0.1638	4
14	22.3587	0.0897	1
15	8.2602	0.3276	3
16	4.5045	0.7293	2
17	6.3414	0.2145	4
18	1.9305	0.4485	4
19	3.9195	0.0858	2
20	1.6614	0.5811	4
21	1.1817	0.2691	3
22	1.9539	0.2262	4
23	0.9711	0.2535	3
24	6.2829	0.195	3
25	14.3676	0.1209	2
26	3.6387	0.1092	3
Averages	6.35265	0.2847	2.84615
